# Supplementary material for: Functional analysis of candidate genes from genome-wide association studies of hearing
Source: Hear Res. 2020 Mar 1;387:107879. doi: 10.1016/j.heares.2019.107879 (PMC6996162; doi:10.1016/j.heares.2019.107879)
Supplement: Multimedia component 1 [file mmc1.xml]

<?xml version="1.0" encoding="UTF-8" standalone="no"?><data:data><datasets><author>neil.ingham@kcl.ac.uk</author><type>0</type><dataset><value>1</value><reason>Data will be made available on request</reason><comments/></dataset></datasets></data:data>
